# Supplementary material for: Temporal Genomic Phylogeny Reconstruction Indicates a Geospatial Transmission Path of Salmonella Cerro in the United States and a Clade-Specific Loss of Hydrogen Sulfide Production
Source: Front Microbiol. 2017 May 1;8:737. doi: 10.3389/fmicb.2017.00737 (PMC5410586; doi:10.3389/fmicb.2017.00737)
Supplement: Supplementary file 1 [file Table_1.XLSX]

## Sheet: Metadata
Table S1. Metadata and sequence accession numbers for 86 analyzed S. Cerro isolates.
Isolate	Source of isolation	Year of isolation	Clade	State	Region	Farm	BioProject	BioSample	Sequencing platform	Sequencing library	MLST ST	All contigs	Contigs >1000 bp	Average coverage (x)	Assembly N50	Total length (Mbp)
BOV1-0253	Cattle feces	2013	I	Texas	Panhandle	D	PRJNA308933	SAMN04448367	Illumina HiSeq 2500	Bioo Scientific NextFlex	367	94	41	139.866	288238	4515536
BOV1-0254	Cattle feces	2013	I	Texas	Panhandle	D	PRJNA308933	SAMN04448368	Illumina HiSeq 2500	Bioo Scientific NextFlex	367	292	52	130.275	275496	4615280
BOV1-0115	Cattle feces	2013	IIIb	Texas	Central	J	PRJNA308933	SAMN04448379	Illumina HiSeq 2500	Bioo Scientific NextFlex	367	93	47	146.909	272949	4737410
BOV1-0116	Cattle feces	2013	IIIb	Texas	Central	K	PRJNA308933	SAMN04448380	Illumina HiSeq 2500	Bioo Scientific NextFlex	367	91	47	139.643	272949	4735629
BOV1-0118	Cattle feces	2013	IIIb	Texas	Central	K	PRJNA308933	SAMN04448381	Illumina HiSeq 2500	Bioo Scientific NextFlex	367	1777	76	120.836	164734	5549448
BOV1-0119	Cattle feces	2013	IIIb	Texas	Central	K	PRJNA308933	SAMN04448382	Illumina HiSeq 2500	Bioo Scientific NextFlex	367	97	48	148.504	225904	4689841
BOV1-0120	Cattle feces	2013	IIIa	Texas	Central	K	PRJNA308933	SAMN04448383	Illumina HiSeq 2500	Bioo Scientific NextFlex	367	96	47	109.803	306211	4687818
BOV1-0121	Cattle feces	2013	IIIb	Texas	Central	K	PRJNA308933	SAMN04448384	Illumina HiSeq 2500	Bioo Scientific NextFlex	367	112	48	119.226	273771	4701994
BOV1-0124	Cattle feces	2013	IIIb	Texas	Central	J	PRJNA308933	SAMN04448385	Illumina HiSeq 2500	Bioo Scientific NextFlex	367	93	46	131.312	272950	4675517
BOV1-0217	Cattle feces	2013	I	Texas	Panhandle	B	PRJNA308933	SAMN04448387	Illumina HiSeq 2500	Bioo Scientific NextFlex	367	85	50	154.933	352109	4567891
BOV2-0001	Cattle feces	2014	II	New York	Upstate	Confidential	PRJNA308933	SAMN04448388	Illumina HiSeq 2500	Bioo Scientific NextFlex	367	78	42	137.765	293756	4665529
BOV2-0002	Cattle feces	2014	II	New York	Upstate	Confidential	PRJNA308933	SAMN04448389	Illumina HiSeq 2500	Bioo Scientific NextFlex	367	88	42	120.368	312547	4670241
BOV2-0003	Cattle feces	2014	II	New York	Upstate	Confidential	PRJNA308933	SAMN04448390	Illumina HiSeq 2500	Bioo Scientific NextFlex	367	118	43	113.581	293726	4679329
BOV2-0011	Cattle feces	2014	II	New York	Upstate	Confidential	PRJNA308933	SAMN04448391	Illumina HiSeq 2500	Bioo Scientific NextFlex	367	92	44	130.442	293726	4666530
BOV2-0012	Cattle feces	2014	II	New York	Upstate	Confidential	PRJNA308933	SAMN04448392	Illumina HiSeq 2500	Bioo Scientific NextFlex	367	142	47	124.242	224117	4695478
FSL R9-1068	Cattle feces, clinical	2013	IIIa	Pennsylvania	ND	ND	PRJNA308933	SAMN04448423	Illumina HiSeq 2500	Bioo Scientific NextFlex	367	110	44	181.611	218933	4696801
FSL R9-1131	Cattle feces, clinical	2013	IIIa	Pennsylvania	ND	ND	PRJNA308933	SAMN04448424	Illumina HiSeq 2500	Bioo Scientific NextFlex	367	227	56	187.671	169081	4716652
FSL R8-3803	Cattle feces, clinical	2009	IIIa	New York	Upstate	ND	PRJNA308933	SAMN04448393	Illumina HiSeq 2500	Bioo Scientific NextFlex	367	121	52	167.056	218933	4676394
FSL R8-7279	Cattle feces, clinical	2010	IIIa	New York	Upstate	ND	PRJNA308933	SAMN04448406	Illumina HiSeq 2500	Bioo Scientific NextFlex	ND	89	45	168.012	218561	4685191
FSL R8-4819	Cattle feces, clinical	2010	II	New York	Upstate	ND	PRJNA308933	SAMN04448407	Illumina HiSeq 2500	Bioo Scientific NextFlex	367	84	41	164.052	312547	4669271
FSL R8-5047	Cattle feces, clinical	2010	IIIa	New York	Upstate	ND	PRJNA308933	SAMN04448408	Illumina HiSeq 2500	Bioo Scientific NextFlex	367	122	49	148.331	218933	4692967
FSL R8-5925	Cattle feces, clinical	2010	IIIa	New York	Upstate	ND	PRJNA308933	SAMN04448409	Illumina HiSeq 2500	Bioo Scientific NextFlex	367	99	47	156.29	222643	4688722
FSL R8-9087	Cattle feces, clinical	2011	IIIa	New York	Upstate	ND	PRJNA308933	SAMN04448412	Illumina HiSeq 2500	Bioo Scientific NextFlex	367	104	41	180.19	293532	4641775
FSL R8-8605	Cattle feces, clinical	2011	IIIa	New York	Upstate	ND	PRJNA308933	SAMN04448413	Illumina HiSeq 2500	Bioo Scientific NextFlex	367	106	48	177.636	293562	4706425
FSL R8-8203	Cattle feces, clinical	2011	IIIa	New York	Upstate	ND	PRJNA308933	SAMN04448414	Illumina HiSeq 2500	Bioo Scientific NextFlex	367	1245	54	156.688	218933	5184923
FSL R8-7941	Cattle feces, clinical	2011	IIIa	New York	Upstate	ND	PRJNA308933	SAMN04448415	Illumina HiSeq 2500	Bioo Scientific NextFlex	367	477	53	179.182	218840	4883737
FSL R9-0520	Cattle feces, clinical	2012	IIIa	New York	Upstate	ND	PRJNA308933	SAMN04448418	Illumina HiSeq 2500	Bioo Scientific NextFlex	367	161	57	190.184	218933	4702417
FSL R9-0539	Cattle feces, clinical	2012	IIIa	New York	Upstate	ND	PRJNA308933	SAMN04448419	Illumina HiSeq 2500	Bioo Scientific NextFlex	367	95	49	150.377	222643	4670960
FSL R9-2513	Cattle feces, clinical	2014	IIIa	New York	Upstate	ND	PRJNA308933	SAMN04448425	Illumina HiSeq 2500	Bioo Scientific NextFlex	367	92	43	178.289	218931	4674188
FSL R9-3074	Cattle feces, clinical	2014	II	New York	Upstate	ND	PRJNA308933	SAMN04448426	Illumina HiSeq 2500	Bioo Scientific NextFlex	367	112	56	172.819	180407	4773135
FSL R9-3026	Cattle feces, clinical	2014	IIIa	New York	Upstate	ND	PRJNA308933	SAMN04448427	Illumina HiSeq 2500	Bioo Scientific NextFlex	367	132	54	406.093	201245	4759142
FSL R9-3612	Cattle feces, clinical	2014	II	New York	Upstate	ND	PRJNA308933	SAMN04448428	Illumina HiSeq 2500	Bioo Scientific NextFlex	367	147	54	140.384	222643	4787544
FSL R8-8603	Cattle feces, clinical	2011	II	New York	Upstate	ND	PRJNA308933	SAMN04448432	Illumina MiSeq	Illumina Nextera XT	367	172	60	38.0881	196767	4693743
FSL R8-8941	Cattle feces, clinical	2011	II	New York	Upstate	ND	PRJNA308933	SAMN04448433	Illumina MiSeq	Illumina Nextera XT	367	555	191	34.8833	39431	4775184
FSL R9-1361	Cattle feces, clinical	2013	IIIa	New York	Upstate	ND	PRJNA308933	SAMN04448434	Illumina MiSeq	Illumina Nextera XT	367	106	73	23.7719	128279	4640195
FSL R9-1362	Cattle feces, clinical	2013	IIIa	New York	Upstate	ND	PRJNA308933	SAMN04448435	Illumina MiSeq	Illumina Nextera XT	367	91	53	24.9923	201471	4657829
FSL R9-1838	Cattle feces, clinical	2013	IIIa	New York	Upstate	ND	PRJNA308933	SAMN04448436	Illumina MiSeq	Illumina Nextera XT	367	101	65	19.1164	168251	4675485
FSL R8-3192	Cattle feces, clinical	2009	IIIa	New York	Upstate	ND	PRJNA308933	SAMN04448394	Illumina HiSeq 2500	Bioo Scientific NextFlex	367	94	42	182.416	312547	4672726
FSL R8-3195	Cattle feces, clinical	2009	II	New York	Upstate	ND	PRJNA308933	SAMN04448395	Illumina HiSeq 2500	Bioo Scientific NextFlex	367	97	43	145.452	225980	4670883
FSL R8-3460	Cattle feces, clinical	2009	II	New York	Upstate	ND	PRJNA308933	SAMN04448396	Illumina HiSeq 2500	Bioo Scientific NextFlex	367	98	42	123.039	293726	4673664
FSL R9-1900	Cattle feces, clinical	2013	IIIa	New York	Upstate	ND	PRJNA308933	SAMN04448438	Illumina MiSeq	Illumina Nextera XT	ND	134	90	18.8963	93834	4659946
FSL R9-1901	Cattle feces, clinical	2013	IIIa	New York	Upstate	ND	PRJNA308933	SAMN04448439	Illumina MiSeq	Illumina Nextera XT	367	102	64	39.6189	202929	4668434
FSL R9-1903	Cattle feces, clinical	2012	IIIa	New York	Upstate	ND	PRJNA308933	SAMN04448441	Illumina MiSeq	Illumina Nextera XT	367	84	56	34.4252	201471	4616291
FSL R9-1904	Cattle, clinical, drag swab	2012	IIIa	New York	Upstate	ND	PRJNA308933	SAMN04448442	Illumina MiSeq	Illumina Nextera XT	367	201	74	33.8629	192229	4709232
FSL R9-1902	Environment, dairy cattle farm, drag swab	2013	IIIa	New York	Upstate	ND	PRJNA308933	SAMN04448440	Illumina MiSeq	Illumina Nextera XT	367	134	56	38.8237	201244	4682729
FSL R9-1905	Environment, dairy cattle farm, drag swab	2012	IIIa	New York	Upstate	ND	PRJNA308933	SAMN04448443	Illumina MiSeq	Illumina Nextera XT	367	506	73	40.6507	114360	4875802
FSL R9-3505	Environment, dairy cattle farm	2014	IIIa	New York	Upstate	ND	PRJNA308933	SAMN04448429	Illumina HiSeq 2500	Bioo Scientific NextFlex	367	123	55	149.46	201470	4675015
BOV1-0077	Environment, dairy cattle farm, calf pen floor	2013	IIIb	Texas	Central	G	PRJNA308933	SAMN04448375	Illumina HiSeq 2500	Bioo Scientific NextFlex	367	75	45	121.408	272873	4681789
BOV1-0108	Environment, dairy cattle farm, calf pen floor	2013	IIIb	Texas	Central	J	PRJNA308933	SAMN04448378	Illumina HiSeq 2500	Bioo Scientific NextFlex	367	91	48	155.898	222643	4685420
BOV1-0014	Environment, dairy cattle farm, cow pen floor	2013	IIIb	Texas	Central	H	PRJNA308933	SAMN04448363	Illumina HiSeq 2500	Bioo Scientific NextFlex	367	86	49	149.204	222643	4733946
BOV1-0015	Environment, dairy cattle farm, cow pen floor	2013	IIIb	Texas	Central	H	PRJNA308933	SAMN04448364	Illumina HiSeq 2500	Bioo Scientific NextFlex	367	88	49	141.237	222643	4733237
BOV1-0016	Environment, dairy cattle farm, cow pen floor	2013	IIIb	Texas	Central	H	PRJNA308933	SAMN04448365	Illumina HiSeq 2500	Bioo Scientific NextFlex	367	86	46	109.718	273471	4731074
BOV1-0017	Environment, dairy cattle farm, cow pen floor	2013	IIIb	Texas	Central	H	PRJNA308933	SAMN04448366	Illumina HiSeq 2500	Bioo Scientific NextFlex	367	93	46	127.12	225904	4737923
BOV1-0042	Environment, dairy cattle farm, cow pen floor	2013	IIIa	Texas	Central	K	PRJNA308933	SAMN04448371	Illumina HiSeq 2500	Bioo Scientific NextFlex	367	84	44	117.431	312547	4732591
BOV1-0071	Environment, dairy cattle farm, cow pen floor	2013	IIIb	Texas	Central	G	PRJNA308933	SAMN04448374	Illumina HiSeq 2500	Bioo Scientific NextFlex	367	233	51	166.651	222643	4758670
BOV1-0128	Environment, dairy cattle farm, cow pen floor	2013	IIIb	Texas	Central	F	PRJNA308933	SAMN04448386	Illumina HiSeq 2500	Bioo Scientific NextFlex	367	96	51	129.903	218933	4692658
FSL R8-3446	Environment, dairy cattle farm, drag swab	2009	IIIa	New York	Upstate	ND	PRJNA308933	SAMN04448397	Illumina HiSeq 2500	Bioo Scientific NextFlex	367	96	45	178.078	222647	4688522
FSL R8-3449	Environment, dairy cattle farm, drag swab	2009	IIIa	New York	Upstate	ND	PRJNA308933	SAMN04448398	Illumina HiSeq 2500	Bioo Scientific NextFlex	367	117	50	158.729	222533	4705300
FSL R8-3434	Environment, dairy cattle farm, drag swab	2009	II	New York	Upstate	ND	PRJNA308933	SAMN04448399	Illumina HiSeq 2500	Bioo Scientific NextFlex	367	95	49	145.589	237144	4716453
FSL R8-3655	Environment, dairy cattle farm, drag swab	2009	IIIa	New York	Upstate	ND	PRJNA308933	SAMN04448400	Illumina HiSeq 2500	Bioo Scientific NextFlex	367	122	51	154.206	208024	4701089
FSL R8-4025	Environment, dairy cattle farm, drag swab	2009	IIIa	New York	Upstate	ND	PRJNA308933	SAMN04448401	Illumina HiSeq 2500	Bioo Scientific NextFlex	367	135	47	158.369	218933	4701489
FSL R8-3438	Environment, dairy cattle farm, drag swab	2009	IIIa	New York	Upstate	ND	PRJNA308933	SAMN04448402	Illumina HiSeq 2500	Bioo Scientific NextFlex	367	95	44	138.862	222643	4685924
FSL R8-3146	Environment, dairy cattle farm, drag swab	2009	IIIa	New York	Upstate	ND	PRJNA308933	SAMN04448403	Illumina HiSeq 2500	Bioo Scientific NextFlex	367	132	62	131.173	143318	4679328
FSL R8-3416	Environment, dairy cattle farm, drag swab	2008	IIIa	New York	Upstate	ND	PRJNA308933	SAMN04448404	Illumina HiSeq 2500	Bioo Scientific NextFlex	367	108	50	148.937	218654	4693711
FSL R9-2601	Environment, dairy cattle farm, drag swab	2014	II	New York	Upstate	ND	PRJNA308933	SAMN04448430	Illumina HiSeq 2500	Bioo Scientific NextFlex	367	128	59	175.343	176170	4773535
FSL R9-1899	Environment, dairy cattle farm, drag swab	2013	IIIa	New York	Upstate	ND	PRJNA308933	SAMN04448437	Illumina MiSeq	Illumina Nextera XT	ND	222	65	31.2771	172925	4724927
BOV1-0001	Environment, dairy cattle farm, hospital pen floor	2013	IIIb	Texas	Central	H	PRJNA308933	SAMN04448358	Illumina HiSeq 2500	Bioo Scientific NextFlex	367	86	47	113.317	222643	4685680
BOV1-0002	Environment, dairy cattle farm, hospital pen floor	2013	IIIb	Texas	Central	H	PRJNA308933	SAMN04448359	Illumina HiSeq 2500	Bioo Scientific NextFlex	367	90	47	125.472	188941	4686002
BOV1-0003	Environment, dairy cattle farm, hospital pen floor	2013	IIIb	Texas	Central	H	PRJNA308933	SAMN04448360	Illumina HiSeq 2500	Bioo Scientific NextFlex	367	85	50	113.452	176171	4670991
BOV1-0004	Environment, dairy cattle farm, hospital pen floor	2013	IIIb	Texas	Central	H	PRJNA308933	SAMN04448361	Illumina HiSeq 2500	Bioo Scientific NextFlex	367	80	47	134.44	222643	4682841
BOV1-0059	Environment, dairy cattle farm, hospital pen floor	2013	IIIb	Texas	Central	G	PRJNA308933	SAMN04448372	Illumina HiSeq 2500	Bioo Scientific NextFlex	367	91	48	144.884	272949	4689205
BOV1-0008	Environment, dairy cattle farm, maternity pen floor	2013	IIIb	Texas	Central	H	PRJNA308933	SAMN04448362	Illumina HiSeq 2500	Bioo Scientific NextFlex	367	88	48	177.407	218840	4683531
BOV1-0030	Environment, dairy cattle farm, maternity pen floor	2013	IIIa	Texas	Central	K	PRJNA308933	SAMN04448369	Illumina HiSeq 2500	Bioo Scientific NextFlex	367	135	55	139.311	222643	4718420
BOV1-0037	Environment, dairy cattle farm, maternity pen floor	2013	IIIb	Texas	Central	K	PRJNA308933	SAMN04448370	Illumina HiSeq 2500	Bioo Scientific NextFlex	367	102	49	162.876	218932	4690786
BOV1-0062	Environment, dairy cattle farm, maternity pen floor	2013	IIIb	Texas	Central	G	PRJNA308933	SAMN04448373	Illumina HiSeq 2500	Bioo Scientific NextFlex	367	97	46	142.779	222643	4747556
BOV1-0093	Environment, dairy cattle farm, maternity pen floor	2013	IIIb	Texas	Central	J	PRJNA308933	SAMN04448376	Illumina HiSeq 2500	Bioo Scientific NextFlex	367	134	53	110.402	202929	4706033
BOV1-0095	Environment, dairy cattle farm, maternity pen floor	2013	IIIb	Texas	Central	J	PRJNA308933	SAMN04448377	Illumina HiSeq 2500	Bioo Scientific NextFlex	367	87	48	126.056	208314	4684496
FSL S10-0229	Environment, produce farm, running water	2010	IIIa	New York	Upstate	ND	PRJNA308933	SAMN04448410	Illumina HiSeq 2500	Bioo Scientific NextFlex	367	112	46	156.067	312547	4701504
FSL S10-0550	Environment, produce farm, running water	2010	IIIa	New York	Upstate	ND	PRJNA308933	SAMN04448411	Illumina HiSeq 2500	Bioo Scientific NextFlex	367	512	147	184.803	218933	5055662
FSL S10-1244	Environment, produce farm, running water	2011	IIIa	New York	Upstate	ND	PRJNA308933	SAMN04448416	Illumina HiSeq 2500	Bioo Scientific NextFlex	367	108	50	200.837	218933	4691166
FSL S10-1411	Environment, produce farm, running water	2011	IIIa	New York	Upstate	ND	PRJNA308933	SAMN04448417	Illumina HiSeq 2500	Bioo Scientific NextFlex	367	114	45	229.193	293520	4697436
FSL S10-1742	Environment, produce farm, soil	2012	IIIa	New York	Upstate	ND	PRJNA308933	SAMN04448421	Illumina HiSeq 2500	Bioo Scientific NextFlex	367	111	41	207.003	224680	4683496
FSL S10-1762	Environment, produce farm, water	2012	IIIa	New York	Upstate	ND	PRJNA308933	SAMN04448422	Illumina HiSeq 2500	Bioo Scientific NextFlex	367	222	77	205	222630	4779672
FSL R8-9775	Food, cow milk	2012	IIIa	New York	Upstate	ND	PRJNA308933	SAMN04448420	Illumina HiSeq 2500	Bioo Scientific NextFlex	367	99	46	209.426	222643	4678354
FSL A5-0218	Food, cow milk	2013	IIIa	New York	Upstate	ND	PRJNA308933	SAMN04448431	Illumina MiSeq	Illumina Nextera XT	367	137	55	37.0798	201470	4692931
FSL R8-4516	Human stool, clinical	2009	IIIa	New York	ND	ND	PRJNA308933	SAMN04448405	Illumina HiSeq 2500	Bioo Scientific NextFlex	367	123	47	170.509	222643	4700085
