# Supplementary material for: Temporal Genomic Phylogeny Reconstruction Indicates a Geospatial Transmission Path of Salmonella Cerro in the United States and a Clade-Specific Loss of Hydrogen Sulfide Production
Source: Front Microbiol. 2017 May 1;8:737. doi: 10.3389/fmicb.2017.00737 (PMC5410586; doi:10.3389/fmicb.2017.00737)
Supplement: Supplementary file 2 [file Table_2.XLSX]

## Sheet: prevalence
Table S2 A. Predominant Salmonella serotypes identified in bovine samples submitted to Cornell Animal Health Diagnostic Center by year, 2005–2015
Serotype	2005	2006	2007	2008	2009	2010	2011	2012	2013	2014	2015
	% of all Salmonella serotypes
Cerro	3.44	7.63636	16.9811	46.3023	31.25	38.0208	49.3562	34.2629	56.1644	52.8822	36.0202
Typhimurium	35.7784	27.6364	30.1887	16.7203	13.5417	25	21.8884	35.8566	13.0137	9.52381	6.54912
Dublin	0	4	7.54717	0.96463	2.08333	3.125	18.8841	15.1394	17.1233	24.3108	26.9521
Montevideo	0.598802	1.09091	0	0.321543	2.60417	0.520833	6.86695	8.36653	5.47945	10.2757	15.6171
4,5,12:i:-	0.149701	1.45455	0	0.643087	0.520833	1.04167	3.00429	6.3745	8.21918	3.00752	4.28212
Total (N)	668	275	53	311	192	239	233	251	292	399	397
Table S2 B. Predominant Salmonella serotypes identified in bovine samples submitted to College Station, TX Diagnostic Laboratory by year, 2008–2015
Serotype	2008	2009	2010	2011	2012	2013	2014	2015
	% of all Salmonella serotypes
Dublin	5.55556	5.33333	1.06383	4.34783	5.45455	16.8539	1.42857	16.5289
Heidelberg	25.9259	21.3333	12.766	13.0435	20	11.236	0	14.876
Anatum	9.25926	6.66667	5.31915	10.8696	1.81818	6.74157	7.14286	6.61157
Montevideo	3.7037	9.33333	11.7021	13.0435	3.63636	10.1124	18.5714	6.61157
Cerro	1.85185	6.66667	7.44681	2.17391	5.45455	7.86517	7.14286	5.78512
Newport	5.55556	5.33333	8.51064	4.34783	5.45455	2.24719	7.14286	4.95868
Meleagridis	0	1.33333	3.19149	4.34783	3.63636	5.61798	10	4.13223
Typhimurium	3.7037	1.33333	1.06383	13.0435	12.7273	0	1.42857	4.13223
Kentucky	12.963	4	4.25532	6.52174	5.45455	1.1236	8.57143	3.30579
4,5,12:i:−	0	0	23.4043	0	3.63636	4.49438	5.71429	1.65289
Total (N)	54	75	94	46	55	89	70	121
Table S2 C. Predominant Salmonella serotypes identified in bovine samples submitted to Amarillo, TX Diagnostic Laboratory by year, 2008–2015
Serotype	2008	2009	2010	2011	2012	2013	2014	2015
	% of all Salmonella serotypes
Newport	6.13497	14.9425	18.8119	5.81395	10	7.64706	3.59712	14.6154
Heidelberg	0	0	2.9703	16.2791	9.23077	22.3529	22.3022	13.0769
Typhimurium	12.8834	8.04598	2.9703	0	3.07692	6.47059	2.15827	13.0769
Anatum	9.20245	4.5977	4.9505	0	10.7692	4.11765	1.43885	13.0769
Montevideo	10.4294	14.9425	14.8515	15.1163	8.46154	7.64706	14.3885	4.61538
Cerro	3.68098	4.5977	3.9604	2.32558	2.30769	4.11765	4.31655	4.61538
Dublin	2.45399	10.3448	7.92079	4.65116	12.3077	8.23529	12.9496	3.84615
Reading	0	10.3448	3.9604	5.81395	3.84615	2.94118	7.19424	3.07692
Kentucky	9.81595	4.5977	3.9604	5.81395	6.15385	2.35294	2.15827	2.30769
Meleagridis	2.45399	6.89655	3.9604	9.30233	2.30769	5.29412	4.31655	1.53846
Total (N)	163	87	101	86	130	170	139	130
